# Supplementary material for: Supranutritional Selenium-Yeast Supplementation of Beef Cows during the Last Trimester of Pregnancy Results in Higher Whole-Blood Selenium Concentrations in Their Calves at Weaning, but Not Enough to Improve Nasal Microbial Diversity
Source: Animals (Basel). 2022 May 26;12(11):1360. doi: 10.3390/ani12111360 (PMC9179841; doi:10.3390/ani12111360)
Supplement: Supplementary file 1 [file animals-12-01360-s001.zip]

Archive with 1 entries (1 files):
- animals-1700843-supplementary.xlsx
