# Supplementary material for: Supranutritional Selenium-Yeast Supplementation of Beef Cows during the Last Trimester of Pregnancy Results in Higher Whole-Blood Selenium Concentrations in Their Calves at Weaning, but Not Enough to Improve Nasal Microbial Diversity
Source: Animals (Basel). 2022 May 26;12(11):1360. doi: 10.3390/ani12111360 (PMC9179841; doi:10.3390/ani12111360)
Supplement: Supplementary file 1 [file animals-12-01360-s001.zip › animals-1700843-supplementary.xlsx]

## Sheet: S1
Relative percentages of the most abundant bacterial groups on the various phylogenetic levels (phylum, class, order, family, genus).
	Median(%)		Range (Min(%)-Max(%))			*MW p-values were adjusted for multiple comparisons based on the Benjamini and Hochberg False discovery rate.
Taxa	Control	Treated	Control	Treated	P value*
Phylum
k__Bacteria;Other	0	0	0-0.5	0-0.3	0.944
k__Bacteria;p__Acidobacteria	0.1	0.1	0-0.4	0-0.3	0.717
k__Bacteria;p__Actinobacteria	7	5.7	0.9-16.8	1.5-24.3	0.798
k__Bacteria;p__Armatimonadetes	0	0	0-0	0-0	0.717
k__Bacteria;p__BRC1	0	0	0-0.1	0-0	0.717
k__Bacteria;p__Bacteroidetes	9.5	13	4.4-21.1	3-38.7	0.848									g
k__Bacteria;p__Chlamydiae	0	0	0-0	0-0	0.848
k__Bacteria;p__Chloroflexi	0.4	0.1	0.1-1.1	0-0.7	0.717
k__Bacteria;p__FBP	0	0	0-0.1	0-0	0.717
k__Bacteria;p__Fibrobacteres	0	0	0-0.2	0-0.1	0.876
k__Bacteria;p__Firmicutes	15.4	11.8	3.5-38.6	3.7-28.1	0.848
k__Bacteria;p__Fusobacteria	0	0.2	0-24.1	0-52.7	0.717
k__Bacteria;p__GN02	0.1	0.1	0-0.3	0-2.1	0.717
k__Bacteria;p__Gemmatimonadetes	0.1	0.1	0-0.7	0-0.3	0.762
k__Bacteria;p__Lentisphaerae	0.1	0.1	0-0.5	0-0.3	0.876
k__Bacteria;p__Planctomycetes	0.1	0.1	0-0.5	0-0.2	0.848
k__Bacteria;p__Proteobacteria	66.8	63.5	19.4-85.1	15.6-88.5	0.944
k__Bacteria;p__Spirochaetes	0	0	0-0.2	0-0.2	0.848
k__Bacteria;p__Tenericutes	0.7	0.4	0.1-1.6	0-1.2	0.848
k__Bacteria;p__Verrucomicrobia	0.4	0.4	0.1-1.6	0-1.6	0.89
k__Bacteria;p__[Thermi]	0	0	0-0.1	0-0.2	0.848
Class
k__Bacteria;Other;Other	0	0	0-0.5	0-0.3	0.963
k__Bacteria;p__Acidobacteria;c__Solibacteres	0	0	0-0.2	0-0	0.712
k__Bacteria;p__Acidobacteria;c__[Chloracidobacteria]	0.1	0	0-0.2	0-0.2	0.68
k__Bacteria;p__Actinobacteria;c__Acidimicrobiia	0.4	0.2	0-1	0-0.7	0.712
k__Bacteria;p__Actinobacteria;c__Actinobacteria	6.3	5.1	0.8-14.4	1.3-23.6	0.712
k__Bacteria;p__Actinobacteria;c__Coriobacteriia	0.1	0.1	0-0.5	0-0.4	0.717
k__Bacteria;p__Actinobacteria;c__Nitriliruptoria	0	0	0-0.1	0-0	0.712
k__Bacteria;p__Actinobacteria;c__OPB41	0	0	0-0.1	0-0	0.943
k__Bacteria;p__Actinobacteria;c__Thermoleophilia	0.3	0.2	0-0.9	0-0.5	0.917
k__Bacteria;p__BRC1;c__PRR-11	0	0	0-0.1	0-0	0.712
k__Bacteria;p__Bacteroidetes;Other	0	0	0-0	0-0.1	0.963
k__Bacteria;p__Bacteroidetes;c__Bacteroidia	3.8	4	0.6-12.5	0.4-9.6	0.963
k__Bacteria;p__Bacteroidetes;c__Cytophagia	1.1	0.3	0-2.1	0-2.2	0.712
k__Bacteria;p__Bacteroidetes;c__Flavobacteriia	2.1	1	0.6-3.7	0.2-1.9	0.712
k__Bacteria;p__Bacteroidetes;c__Sphingobacteriia	0.5	0.4	0.1-1.8	0-1	0.712
k__Bacteria;p__Bacteroidetes;c__[Saprospirae]	2.3	4.2	0.4-3.3	0-26.6	0.712
k__Bacteria;p__Chloroflexi;c__Anaerolineae	0.1	0	0-0.3	0-0.1	0.712
k__Bacteria;p__Chloroflexi;c__Ellin6529	0	0	0-0.1	0-0	0.963
k__Bacteria;p__Chloroflexi;c__Thermomicrobia	0.3	0.1	0.1-0.7	0-0.7	0.712
k__Bacteria;p__FBP;c__	0	0	0-0.1	0-0	0.68
k__Bacteria;p__Fibrobacteres;c__Fibrobacteria	0	0	0-0.2	0-0.1	0.963
k__Bacteria;p__Firmicutes;Other	0	0	0-0	0-0.3	0.943
k__Bacteria;p__Firmicutes;c__Bacilli	5.4	3.2	1.7-7.9	2.5-4.7	0.68
k__Bacteria;p__Firmicutes;c__Clostridia	10.1	7.7	1.8-31	1.2-24.1	0.943
k__Bacteria;p__Firmicutes;c__Erysipelotrichi	0.3	0.4	0-1.2	0-0.8	0.963
k__Bacteria;p__Fusobacteria;c__Fusobacteriia	0	0.2	0-24.1	0-52.7	0.712
k__Bacteria;p__GN02;c__BD1-5	0.1	0.1	0-0.3	0-2.1	0.712
k__Bacteria;p__Gemmatimonadetes;c__Gemm-1	0	0	0-0.1	0-0	0.963
k__Bacteria;p__Gemmatimonadetes;c__Gemm-3	0	0	0-0.3	0-0.1	0.963
k__Bacteria;p__Gemmatimonadetes;c__Gemmatimonadetes	0.1	0	0-0.2	0-0.1	0.68
k__Bacteria;p__Lentisphaerae;c__[Lentisphaeria]	0.1	0.1	0-0.5	0-0.3	0.963
k__Bacteria;p__Planctomycetes;c__Planctomycetia	0.1	0.1	0-0.5	0-0.2	0.943
k__Bacteria;p__Proteobacteria;c__Alphaproteobacteria	1.6	1.2	0.2-6.8	0.2-3.9	0.712
k__Bacteria;p__Proteobacteria;c__Betaproteobacteria	0.9	0.8	0.1-2.7	0.1-3	0.902
k__Bacteria;p__Proteobacteria;c__Deltaproteobacteria	0.4	0.2	0.1-1.1	0-0.6	0.68
k__Bacteria;p__Proteobacteria;c__Epsilonproteobacteria	0.1	0.1	0-0.3	0-0.3	0.963
k__Bacteria;p__Proteobacteria;c__Gammaproteobacteria	64.7	60	8.6-83.4	9.6-88.1	0.972
k__Bacteria;p__Spirochaetes;c__Spirochaetes	0	0	0-0.2	0-0.2	0.903
k__Bacteria;p__Tenericutes;c__Mollicutes	0.6	0.4	0.1-1.6	0-1.1	0.943
k__Bacteria;p__Tenericutes;c__RF3	0	0.1	0-0.3	0-0.3	0.963
k__Bacteria;p__Verrucomicrobia;c__Opitutae	0	0	0-0.2	0-0.1	0.963
k__Bacteria;p__Verrucomicrobia;c__Verruco-5	0.2	0.2	0-0.9	0-1.1	0.963
k__Bacteria;p__Verrucomicrobia;c__Verrucomicrobiae	0.2	0.2	0-0.6	0-0.5	0.888
k__Bacteria;p__Verrucomicrobia;c__[Spartobacteria]	0	0	0-0.1	0-0	0.68
k__Bacteria;p__[Thermi];c__Deinococci	0	0	0-0.1	0-0.2	0.943
Order
k__Bacteria;Other;Other;Other	0	0	0-0.5	0-0.3	0.964
k__Bacteria;p__Acidobacteria;c__Solibacteres;o__Solibacterales	0	0	0-0.2	0-0	0.663
k__Bacteria;p__Acidobacteria;c__[Chloracidobacteria];o__RB41	0.1	0	0-0.2	0-0.2	0.517
k__Bacteria;p__Actinobacteria;c__Acidimicrobiia;o__Acidimicrobiales	0.4	0.2	0-1	0-0.7	0.613
k__Bacteria;p__Actinobacteria;c__Actinobacteria;o__Actinomycetales	6.3	5.1	0.8-14.2	1.3-23.6	0.691
k__Bacteria;p__Actinobacteria;c__Actinobacteria;o__Bifidobacteriales	0	0	0-0.1	0-0	0.613
k__Bacteria;p__Actinobacteria;c__Coriobacteriia;o__Coriobacteriales	0.1	0.1	0-0.5	0-0.4	0.668
k__Bacteria;p__Actinobacteria;c__Nitriliruptoria;o__Euzebyales	0	0	0-0.1	0-0	0.517
k__Bacteria;p__Actinobacteria;c__OPB41;o__	0	0	0-0.1	0-0	0.88
k__Bacteria;p__Actinobacteria;c__Thermoleophilia;o__Gaiellales	0	0	0-0.2	0-0.1	0.786
k__Bacteria;p__Actinobacteria;c__Thermoleophilia;o__Solirubrobacterales	0.2	0.2	0-0.7	0-0.5	0.734
k__Bacteria;p__BRC1;c__PRR-11;o__	0	0	0-0.1	0-0	0.613
k__Bacteria;p__Bacteroidetes;Other;Other	0	0	0-0	0-0.1	0.933
k__Bacteria;p__Bacteroidetes;c__Bacteroidia;o__Bacteroidales	3.8	4	0.6-12.5	0.4-9.6	0.95
k__Bacteria;p__Bacteroidetes;c__Cytophagia;o__Cytophagales	1.1	0.3	0-2.1	0-2.2	0.613
k__Bacteria;p__Bacteroidetes;c__Flavobacteriia;o__Flavobacteriales	2.1	1	0.6-3.7	0.2-1.9	0.613
k__Bacteria;p__Bacteroidetes;c__Sphingobacteriia;o__Sphingobacteriales	0.5	0.4	0.1-1.8	0-1	0.613
k__Bacteria;p__Bacteroidetes;c__[Saprospirae];o__[Saprospirales]	2.3	4.2	0.4-3.3	0-26.6	0.637
k__Bacteria;p__Chloroflexi;c__Anaerolineae;o__Anaerolineales	0	0	0-0.1	0-0	0.341
k__Bacteria;p__Chloroflexi;c__Anaerolineae;o__SBR1031	0	0	0-0.2	0-0.1	0.888
k__Bacteria;p__Chloroflexi;c__Ellin6529;o__	0	0	0-0.1	0-0	0.956
k__Bacteria;p__Chloroflexi;c__Thermomicrobia;o__JG30-KF-CM45	0.2	0	0.1-0.7	0-0.7	0.613
k__Bacteria;p__FBP;c__;o__	0	0	0-0.1	0-0	0.517
k__Bacteria;p__Fibrobacteres;c__Fibrobacteria;o__258ds10	0	0	0-0.1	0-0.1	0.789
k__Bacteria;p__Firmicutes;Other;Other	0	0	0-0	0-0.3	0.877
k__Bacteria;p__Firmicutes;c__Bacilli;Other	0	0	0-0.1	0-0.1	0.517
k__Bacteria;p__Firmicutes;c__Bacilli;o__Bacillales	2.3	1.3	0.6-5.6	0.2-2.8	0.517
k__Bacteria;p__Firmicutes;c__Bacilli;o__Lactobacillales	2.3	2.2	0.9-3.4	0.6-2.6	0.637
k__Bacteria;p__Firmicutes;c__Bacilli;o__Turicibacterales	0.2	0	0-0.4	0-0.2	0.517
k__Bacteria;p__Firmicutes;c__Clostridia;o__Clostridiales	10.1	7.7	1.8-31	1.2-24.1	0.877
k__Bacteria;p__Firmicutes;c__Erysipelotrichi;o__Erysipelotrichales	0.3	0.4	0-1.2	0-0.8	0.933
k__Bacteria;p__Fusobacteria;c__Fusobacteriia;o__Fusobacteriales	0	0.2	0-24.1	0-52.7	0.613
k__Bacteria;p__GN02;c__BD1-5;o__	0.1	0.1	0-0.3	0-2.1	0.637
k__Bacteria;p__Gemmatimonadetes;c__Gemm-1;o__	0	0	0-0.1	0-0	0.956
k__Bacteria;p__Gemmatimonadetes;c__Gemm-3;o__	0	0	0-0.3	0-0.1	0.95
k__Bacteria;p__Gemmatimonadetes;c__Gemmatimonadetes;Other	0	0	0-0.2	0-0	0.517
k__Bacteria;p__Gemmatimonadetes;c__Gemmatimonadetes;o__	0	0	0-0.1	0-0.1	0.613
k__Bacteria;p__Gemmatimonadetes;c__Gemmatimonadetes;o__Gemmatimonadales	0	0	0-0	0-0	0.882
k__Bacteria;p__Lentisphaerae;c__[Lentisphaeria];o__Victivallales	0.1	0.1	0-0.5	0-0.3	0.933
k__Bacteria;p__Planctomycetes;c__Planctomycetia;o__Gemmatales	0	0	0-0.1	0-0.1	0.517
k__Bacteria;p__Planctomycetes;c__Planctomycetia;o__Pirellulales	0.1	0.1	0-0.3	0-0.2	0.941
k__Bacteria;p__Proteobacteria;c__Alphaproteobacteria;Other	0	0	0-0.1	0-0	0.941
k__Bacteria;p__Proteobacteria;c__Alphaproteobacteria;o__	0	0	0-0.1	0-0.1	0.933
k__Bacteria;p__Proteobacteria;c__Alphaproteobacteria;o__BD7-3	0	0	0-0.1	0-0.1	0.517
k__Bacteria;p__Proteobacteria;c__Alphaproteobacteria;o__Caulobacterales	0.1	0.1	0-0.7	0-0.2	0.613
k__Bacteria;p__Proteobacteria;c__Alphaproteobacteria;o__Ellin329	0	0	0-0.1	0-0	0.613
k__Bacteria;p__Proteobacteria;c__Alphaproteobacteria;o__RF32	0	0	0-0.3	0-0.1	1
k__Bacteria;p__Proteobacteria;c__Alphaproteobacteria;o__Rhizobiales	0.7	0.4	0.1-2.2	0-1.8	0.517
k__Bacteria;p__Proteobacteria;c__Alphaproteobacteria;o__Rhodobacterales	0.3	0.2	0-1.1	0-0.8	0.613
k__Bacteria;p__Proteobacteria;c__Alphaproteobacteria;o__Rhodospirillales	0.1	0.1	0-0.3	0-0.3	0.698
k__Bacteria;p__Proteobacteria;c__Alphaproteobacteria;o__Sphingomonadales	0.4	0.2	0-2.3	0-1.3	0.856
k__Bacteria;p__Proteobacteria;c__Betaproteobacteria;o__Burkholderiales	0.7	0.4	0-2	0-2.5	0.698
k__Bacteria;p__Proteobacteria;c__Betaproteobacteria;o__Neisseriales	0.2	0	0-0.9	0-1.5	0.613
k__Bacteria;p__Proteobacteria;c__Betaproteobacteria;o__Rhodocyclales	0	0	0-0.3	0-0.1	0.734
k__Bacteria;p__Proteobacteria;c__Deltaproteobacteria;o__Bdellovibrionales	0	0	0-0.2	0-0.2	0.668
k__Bacteria;p__Proteobacteria;c__Deltaproteobacteria;o__Desulfovibrionales	0.1	0	0-0.2	0-0.2	0.517
k__Bacteria;p__Proteobacteria;c__Deltaproteobacteria;o__GMD14H09	0.1	0	0-0.2	0-0.1	0.517
k__Bacteria;p__Proteobacteria;c__Deltaproteobacteria;o__Myxococcales	0.1	0.1	0-0.6	0-0.3	0.734
k__Bacteria;p__Proteobacteria;c__Epsilonproteobacteria;o__Campylobacterales	0.1	0.1	0-0.3	0-0.3	0.956
k__Bacteria;p__Proteobacteria;c__Gammaproteobacteria;Other	0.5	0.4	0-1.1	0-0.9	0.922
k__Bacteria;p__Proteobacteria;c__Gammaproteobacteria;o__Alteromonadales	0.9	0.6	0.1-2.9	0-1.7	0.613
k__Bacteria;p__Proteobacteria;c__Gammaproteobacteria;o__Cardiobacteriales	0	0	0-0.8	0-0.4	0.734
k__Bacteria;p__Proteobacteria;c__Gammaproteobacteria;o__Enterobacteriales	0.3	0.1	0.1-0.5	0-0.7	0.517
k__Bacteria;p__Proteobacteria;c__Gammaproteobacteria;o__Legionellales	0	0	0-0.2	0-0	0.517
k__Bacteria;p__Proteobacteria;c__Gammaproteobacteria;o__Oceanospirillales	0	0	0-0.4	0-0.1	0.918
k__Bacteria;p__Proteobacteria;c__Gammaproteobacteria;o__Pasteurellales	27.3	39.1	0.7-53	0.5-56.8	0.933
k__Bacteria;p__Proteobacteria;c__Gammaproteobacteria;o__Pseudomonadales	18	23.9	3-63.1	3.8-55	0.933
k__Bacteria;p__Proteobacteria;c__Gammaproteobacteria;o__Thiotrichales	0.1	0	0-0.4	0-0.2	0.613
k__Bacteria;p__Proteobacteria;c__Gammaproteobacteria;o__Xanthomonadales	0.9	0.4	0.1-2.5	0.1-1.2	0.613
k__Bacteria;p__Spirochaetes;c__Spirochaetes;o__Spirochaetales	0	0	0-0.2	0-0.2	0.789
k__Bacteria;p__Tenericutes;c__Mollicutes;o__Acholeplasmatales	0	0	0-0.1	0-0	0.608
k__Bacteria;p__Tenericutes;c__Mollicutes;o__Anaeroplasmatales	0	0	0-0.1	0-0.1	0.663
k__Bacteria;p__Tenericutes;c__Mollicutes;o__Mycoplasmatales	0.2	0.3	0-1.1	0-0.9	1
k__Bacteria;p__Tenericutes;c__Mollicutes;o__RF39	0.2	0.1	0-0.9	0-0.4	0.663
k__Bacteria;p__Tenericutes;c__RF3;o__ML615J-28	0	0.1	0-0.3	0-0.3	0.933
k__Bacteria;p__Verrucomicrobia;c__Opitutae;o__Opitutales	0	0	0-0.1	0-0.1	0.933
k__Bacteria;p__Verrucomicrobia;c__Verruco-5;o__WCHB1-41	0.2	0.2	0-0.9	0-1	0.956
k__Bacteria;p__Verrucomicrobia;c__Verrucomicrobiae;o__Verrucomicrobiales	0.2	0.2	0-0.6	0-0.5	0.734
k__Bacteria;p__Verrucomicrobia;c__[Spartobacteria];o__[Chthoniobacterales]	0	0	0-0.1	0-0	0.517
k__Bacteria;p__[Thermi];c__Deinococci;o__Deinococcales	0	0	0-0.1	0-0.2	0.874
Family	median		Min-Max		Q value
k__Bacteria;Other;Other;Other;Other	0	0	0-0.5	0-0.3	1
k__Bacteria;p__Acidobacteria;c__Solibacteres;o__Solibacterales;f__	0	0	0-0.1	0-0	0.663
k__Bacteria;p__Acidobacteria;c__[Chloracidobacteria];o__RB41;f__Ellin6075	0.1	0	0-0.2	0-0.2	0.562
k__Bacteria;p__Actinobacteria;c__Acidimicrobiia;o__Acidimicrobiales;f__	0.4	0.2	0-0.9	0-0.6	0.677
k__Bacteria;p__Actinobacteria;c__Acidimicrobiia;o__Acidimicrobiales;f__Microthrixaceae	0	0	0-0.1	0-0.1	0.888
k__Bacteria;p__Actinobacteria;c__Actinobacteria;o__Actinomycetales;Other	0.2	0.2	0.1-1.2	0-1.6	0.81
k__Bacteria;p__Actinobacteria;c__Actinobacteria;o__Actinomycetales;f__	0.1	0	0-0.3	0-0.1	0.663
k__Bacteria;p__Actinobacteria;c__Actinobacteria;o__Actinomycetales;f__Actinomycetaceae	0.1	0	0-0.2	0-0.7	0.704
k__Bacteria;p__Actinobacteria;c__Actinobacteria;o__Actinomycetales;f__Bogoriellaceae	0.1	0	0-0.5	0-0.2	0.535
k__Bacteria;p__Actinobacteria;c__Actinobacteria;o__Actinomycetales;f__Brevibacteriaceae	0.1	0.1	0-0.4	0-0.4	0.908
k__Bacteria;p__Actinobacteria;c__Actinobacteria;o__Actinomycetales;f__Cellulomonadaceae	0.3	0.1	0-1	0-0.8	0.693
k__Bacteria;p__Actinobacteria;c__Actinobacteria;o__Actinomycetales;f__Corynebacteriaceae	1.1	0.6	0-2.6	0.2-1.8	0.693
k__Bacteria;p__Actinobacteria;c__Actinobacteria;o__Actinomycetales;f__Dermabacteraceae	0.2	0.1	0-0.6	0-0.6	0.81
k__Bacteria;p__Actinobacteria;c__Actinobacteria;o__Actinomycetales;f__Dermacoccaceae	0.1	0	0-0.8	0-0.2	0.888
k__Bacteria;p__Actinobacteria;c__Actinobacteria;o__Actinomycetales;f__Dietziaceae	0.3	0.2	0.1-0.7	0-0.4	0.562
k__Bacteria;p__Actinobacteria;c__Actinobacteria;o__Actinomycetales;f__Geodermatophilaceae	0	0	0-0.1	0-0	0.992
k__Bacteria;p__Actinobacteria;c__Actinobacteria;o__Actinomycetales;f__Gordoniaceae	0	0	0-0.1	0-0.2	0.663
k__Bacteria;p__Actinobacteria;c__Actinobacteria;o__Actinomycetales;f__Intrasporangiaceae	0.8	0.5	0.1-1.9	0-2.4	0.663
k__Bacteria;p__Actinobacteria;c__Actinobacteria;o__Actinomycetales;f__Microbacteriaceae	0.5	0.5	0.1-3	0-13.5	0.888
k__Bacteria;p__Actinobacteria;c__Actinobacteria;o__Actinomycetales;f__Micrococcaceae	1.1	1	0.1-2.2	0-1.8	0.727
k__Bacteria;p__Actinobacteria;c__Actinobacteria;o__Actinomycetales;f__Micromonosporaceae	0	0	0-0.1	0-0.1	1
k__Bacteria;p__Actinobacteria;c__Actinobacteria;o__Actinomycetales;f__Nocardiaceae	0	0	0-0.3	0-0.3	0.951
k__Bacteria;p__Actinobacteria;c__Actinobacteria;o__Actinomycetales;f__Nocardioidaceae	0.6	0.1	0-1.8	0-0.7	0.608
k__Bacteria;p__Actinobacteria;c__Actinobacteria;o__Actinomycetales;f__Promicromonosporaceae	0	0	0-0.6	0-0.2	0.888
k__Bacteria;p__Actinobacteria;c__Actinobacteria;o__Actinomycetales;f__Pseudonocardiaceae	0	0	0-0.1	0-0.1	0.693
k__Bacteria;p__Actinobacteria;c__Actinobacteria;o__Actinomycetales;f__Streptomycetaceae	0	0	0-0	0-0.1	0.923
k__Bacteria;p__Actinobacteria;c__Actinobacteria;o__Actinomycetales;f__Yaniellaceae	0	0	0-0.4	0-0.2	0.888
k__Bacteria;p__Actinobacteria;c__Actinobacteria;o__Bifidobacteriales;f__Bifidobacteriaceae	0	0	0-0.1	0-0	0.663
k__Bacteria;p__Actinobacteria;c__Coriobacteriia;o__Coriobacteriales;f__Coriobacteriaceae	0.1	0.1	0-0.5	0-0.4	0.704
k__Bacteria;p__Actinobacteria;c__Nitriliruptoria;o__Euzebyales;f__Euzebyaceae	0	0	0-0.1	0-0	0.557
k__Bacteria;p__Actinobacteria;c__OPB41;o__;f__	0	0	0-0.1	0-0	0.888
k__Bacteria;p__Actinobacteria;c__Thermoleophilia;o__Gaiellales;f__AK1AB1_02E	0	0	0-0.1	0-0.1	0.562
k__Bacteria;p__Actinobacteria;c__Thermoleophilia;o__Gaiellales;f__Gaiellaceae	0	0	0-0.1	0-0.1	0.771
k__Bacteria;p__Actinobacteria;c__Thermoleophilia;o__Solirubrobacterales;Other	0	0	0-0.2	0-0.2	0.888
k__Bacteria;p__Actinobacteria;c__Thermoleophilia;o__Solirubrobacterales;f__	0.1	0.1	0-0.4	0-0.2	0.81
k__Bacteria;p__Actinobacteria;c__Thermoleophilia;o__Solirubrobacterales;f__Patulibacteraceae	0	0	0-0.1	0-0.1	0.81
k__Bacteria;p__Actinobacteria;c__Thermoleophilia;o__Solirubrobacterales;f__Solirubrobacteraceae	0	0	0-0	0-0.1	1
k__Bacteria;p__BRC1;c__PRR-11;o__;f__	0	0	0-0.1	0-0	0.663
k__Bacteria;p__Bacteroidetes;Other;Other;Other	0	0	0-0	0-0.1	0.951
k__Bacteria;p__Bacteroidetes;c__Bacteroidia;o__Bacteroidales;Other	0	0	0-0.3	0-0.2	0.789
k__Bacteria;p__Bacteroidetes;c__Bacteroidia;o__Bacteroidales;f__	0.9	1.2	0.1-4.1	0-3.4	0.951
k__Bacteria;p__Bacteroidetes;c__Bacteroidia;o__Bacteroidales;f__BS11	0.1	0.2	0-0.6	0-0.6	0.727
k__Bacteria;p__Bacteroidetes;c__Bacteroidia;o__Bacteroidales;f__Bacteroidaceae	0.9	1.1	0.2-3.2	0-2.8	0.965
k__Bacteria;p__Bacteroidetes;c__Bacteroidia;o__Bacteroidales;f__Marinilabiaceae	0	0	0-0.1	0-0	0.81
k__Bacteria;p__Bacteroidetes;c__Bacteroidia;o__Bacteroidales;f__Porphyromonadaceae	0.2	0.3	0-0.8	0.1-1.9	0.777
k__Bacteria;p__Bacteroidetes;c__Bacteroidia;o__Bacteroidales;f__Prevotellaceae	0	0	0-0.1	0-0.1	0.888
k__Bacteria;p__Bacteroidetes;c__Bacteroidia;o__Bacteroidales;f__RF16	0.1	0.3	0-0.7	0-0.8	0.688
k__Bacteria;p__Bacteroidetes;c__Bacteroidia;o__Bacteroidales;f__Rikenellaceae	0.5	0.5	0.1-1.8	0-1.3	0.979
k__Bacteria;p__Bacteroidetes;c__Bacteroidia;o__Bacteroidales;f__S24-7	0.1	0.1	0-0.4	0-0.4	0.854
k__Bacteria;p__Bacteroidetes;c__Bacteroidia;o__Bacteroidales;f__SB-1	0	0	0-0.2	0-0.1	0.914
k__Bacteria;p__Bacteroidetes;c__Bacteroidia;o__Bacteroidales;f__[Odoribacteraceae]	0	0	0-0.1	0-0	0.888
k__Bacteria;p__Bacteroidetes;c__Bacteroidia;o__Bacteroidales;f__[Paraprevotellaceae]	0.2	0.2	0-0.7	0-0.7	0.888
k__Bacteria;p__Bacteroidetes;c__Bacteroidia;o__Bacteroidales;f__p-2534-18B5	0.1	0.1	0-0.2	0-0.2	0.789
k__Bacteria;p__Bacteroidetes;c__Cytophagia;o__Cytophagales;f__Cyclobacteriaceae	0.4	0.2	0-1	0-0.9	0.663
k__Bacteria;p__Bacteroidetes;c__Cytophagia;o__Cytophagales;f__Cytophagaceae	0.3	0.1	0-1.3	0-1.2	0.641
k__Bacteria;p__Bacteroidetes;c__Cytophagia;o__Cytophagales;f__Flammeovirgaceae	0	0	0-0.2	0-0.2	0.951
k__Bacteria;p__Bacteroidetes;c__Flavobacteriia;o__Flavobacteriales;f__Cryomorphaceae	0.1	0.1	0-0.3	0-0.3	0.992
k__Bacteria;p__Bacteroidetes;c__Flavobacteriia;o__Flavobacteriales;f__Flavobacteriaceae	0.6	0.3	0-1.9	0-0.8	0.663
k__Bacteria;p__Bacteroidetes;c__Flavobacteriia;o__Flavobacteriales;f__[Weeksellaceae]	0.6	0.6	0.2-2.9	0.1-1.7	0.888
k__Bacteria;p__Bacteroidetes;c__Sphingobacteriia;o__Sphingobacteriales;f__	0	0	0-0.1	0-0	0.519
k__Bacteria;p__Bacteroidetes;c__Sphingobacteriia;o__Sphingobacteriales;f__Sphingobacteriaceae	0.5	0.4	0.1-1.8	0-1	0.677
k__Bacteria;p__Bacteroidetes;c__[Saprospirae];o__[Saprospirales];f__Chitinophagaceae	2.1	4.1	0.3-3	0-26.6	0.688
k__Bacteria;p__Bacteroidetes;c__[Saprospirae];o__[Saprospirales];f__Saprospiraceae	0.1	0	0-0.3	0-0.2	0.663
k__Bacteria;p__Chloroflexi;c__Anaerolineae;o__Anaerolineales;f__Anaerolinaceae	0	0	0-0.1	0-0	0.519
k__Bacteria;p__Chloroflexi;c__Anaerolineae;o__SBR1031;f__A4b	0	0	0-0.2	0-0.1	1
k__Bacteria;p__Chloroflexi;c__Ellin6529;o__;f__	0	0	0-0.1	0-0	0.979
k__Bacteria;p__Chloroflexi;c__Thermomicrobia;o__JG30-KF-CM45;f__	0.2	0	0.1-0.7	0-0.7	0.663
k__Bacteria;p__FBP;c__;o__;f__	0	0	0-0.1	0-0	0.535
k__Bacteria;p__Fibrobacteres;c__Fibrobacteria;o__258ds10;f__	0	0	0-0.1	0-0.1	0.852
k__Bacteria;p__Firmicutes;Other;Other;Other	0	0	0-0	0-0.3	0.888
k__Bacteria;p__Firmicutes;c__Bacilli;Other;Other	0	0	0-0.1	0-0.1	0.562
k__Bacteria;p__Firmicutes;c__Bacilli;o__Bacillales;Other	0	0	0-0.3	0-0.1	0.663
k__Bacteria;p__Firmicutes;c__Bacilli;o__Bacillales;f__	0.1	0	0-0.5	0-0.4	0.755
k__Bacteria;p__Firmicutes;c__Bacilli;o__Bacillales;f__Bacillaceae	0.3	0.2	0-0.7	0-0.5	0.677
k__Bacteria;p__Firmicutes;c__Bacilli;o__Bacillales;f__Paenibacillaceae	0	0	0-0.1	0-0.1	0.562
k__Bacteria;p__Firmicutes;c__Bacilli;o__Bacillales;f__Planococcaceae	1.6	0.8	0.3-3.4	0-1.9	0.562
k__Bacteria;p__Firmicutes;c__Bacilli;o__Bacillales;f__Staphylococcaceae	0.3	0.2	0.1-1.1	0-0.7	0.888
k__Bacteria;p__Firmicutes;c__Bacilli;o__Lactobacillales;Other	0	0	0-0.4	0-0.3	0.789
k__Bacteria;p__Firmicutes;c__Bacilli;o__Lactobacillales;f__Aerococcaceae	0.6	0.3	0.1-1.3	0-0.7	0.562
k__Bacteria;p__Firmicutes;c__Bacilli;o__Lactobacillales;f__Carnobacteriaceae	0.7	0.6	0.4-1.8	0-2	0.688
k__Bacteria;p__Firmicutes;c__Bacilli;o__Lactobacillales;f__Lactobacillaceae	0.1	0	0-0.5	0-0.1	0.535
k__Bacteria;p__Firmicutes;c__Bacilli;o__Lactobacillales;f__Leuconostocaceae	0	0	0-0.1	0-0.2	0.663
k__Bacteria;p__Firmicutes;c__Bacilli;o__Lactobacillales;f__Streptococcaceae	0.4	0.5	0-1.3	0-1.9	0.693
k__Bacteria;p__Firmicutes;c__Bacilli;o__Turicibacterales;f__Turicibacteraceae	0.2	0	0-0.4	0-0.2	0.535
k__Bacteria;p__Firmicutes;c__Clostridia;o__Clostridiales;Other	0.4	0.3	0.2-1.4	0-0.7	0.663
k__Bacteria;p__Firmicutes;c__Clostridia;o__Clostridiales;f__	1.1	0.9	0.1-3.7	0-3.5	0.888
k__Bacteria;p__Firmicutes;c__Clostridia;o__Clostridiales;f__Christensenellaceae	0	0.1	0-0.3	0-0.1	1
k__Bacteria;p__Firmicutes;c__Clostridia;o__Clostridiales;f__Clostridiaceae	0.7	0.5	0.2-1.7	0-1.5	0.663
k__Bacteria;p__Firmicutes;c__Clostridia;o__Clostridiales;f__Eubacteriaceae	0	0	0-0.1	0-0.1	0.888
k__Bacteria;p__Firmicutes;c__Clostridia;o__Clostridiales;f__Lachnospiraceae	0.6	0.4	0.1-3.2	0-2.4	0.888
k__Bacteria;p__Firmicutes;c__Clostridia;o__Clostridiales;f__Peptococcaceae	0.1	0	0-0.2	0-0.1	0.693
k__Bacteria;p__Firmicutes;c__Clostridia;o__Clostridiales;f__Peptostreptococcaceae	0.4	0.4	0.1-0.9	0.1-1.1	0.979
k__Bacteria;p__Firmicutes;c__Clostridia;o__Clostridiales;f__Ruminococcaceae	5.2	5	0.5-18.9	0.3-14.3	0.951
k__Bacteria;p__Firmicutes;c__Clostridia;o__Clostridiales;f__Veillonellaceae	0.1	0.1	0-0.3	0-0.2	0.979
k__Bacteria;p__Firmicutes;c__Clostridia;o__Clostridiales;f__[Mogibacteriaceae]	0.4	0.3	0-1.5	0-0.7	0.789
k__Bacteria;p__Firmicutes;c__Clostridia;o__Clostridiales;f__[Tissierellaceae]	0.1	0.1	0-5.1	0-3	1
k__Bacteria;p__Firmicutes;c__Erysipelotrichi;o__Erysipelotrichales;f__Erysipelotrichaceae	0.3	0.4	0-1.2	0-0.8	0.951
k__Bacteria;p__Fusobacteria;c__Fusobacteriia;o__Fusobacteriales;f__Fusobacteriaceae	0	0	0-24.1	0-52.7	0.663
k__Bacteria;p__GN02;c__BD1-5;o__;f__	0.1	0.1	0-0.3	0-2.1	0.688
k__Bacteria;p__Gemmatimonadetes;c__Gemm-1;o__;f__	0	0	0-0.1	0-0	0.976
k__Bacteria;p__Gemmatimonadetes;c__Gemm-3;o__;f__	0	0	0-0.3	0-0.1	0.965
k__Bacteria;p__Gemmatimonadetes;c__Gemmatimonadetes;Other;Other	0	0	0-0.2	0-0	0.519
k__Bacteria;p__Gemmatimonadetes;c__Gemmatimonadetes;o__;f__	0	0	0-0.1	0-0.1	0.663
k__Bacteria;p__Lentisphaerae;c__[Lentisphaeria];o__Victivallales;f__Victivallaceae	0.1	0.1	0-0.5	0-0.3	0.951
k__Bacteria;p__Planctomycetes;c__Planctomycetia;o__Gemmatales;f__Isosphaeraceae	0	0	0-0.1	0-0	0.519
k__Bacteria;p__Planctomycetes;c__Planctomycetia;o__Pirellulales;f__Pirellulaceae	0.1	0.1	0-0.3	0-0.2	0.951
k__Bacteria;p__Proteobacteria;c__Alphaproteobacteria;Other;Other	0	0	0-0.1	0-0	0.951
k__Bacteria;p__Proteobacteria;c__Alphaproteobacteria;o__;f__	0	0	0-0.1	0-0.1	0.951
k__Bacteria;p__Proteobacteria;c__Alphaproteobacteria;o__BD7-3;f__	0	0	0-0.1	0-0.1	0.552
k__Bacteria;p__Proteobacteria;c__Alphaproteobacteria;o__Caulobacterales;f__Caulobacteraceae	0.1	0.1	0-0.7	0-0.2	0.663
k__Bacteria;p__Proteobacteria;c__Alphaproteobacteria;o__Ellin329;f__	0	0	0-0.1	0-0	0.663
k__Bacteria;p__Proteobacteria;c__Alphaproteobacteria;o__RF32;f__	0	0	0-0.3	0-0.1	1
k__Bacteria;p__Proteobacteria;c__Alphaproteobacteria;o__Rhizobiales;f__	0	0	0-0.1	0-0.1	0.562
k__Bacteria;p__Proteobacteria;c__Alphaproteobacteria;o__Rhizobiales;f__Bradyrhizobiaceae	0	0	0-0.1	0-0.2	0.951
k__Bacteria;p__Proteobacteria;c__Alphaproteobacteria;o__Rhizobiales;f__Hyphomicrobiaceae	0.3	0.1	0-1.1	0-0.7	0.688
k__Bacteria;p__Proteobacteria;c__Alphaproteobacteria;o__Rhizobiales;f__Methylobacteriaceae	0	0	0-0.3	0-0.1	0.951
k__Bacteria;p__Proteobacteria;c__Alphaproteobacteria;o__Rhizobiales;f__Phyllobacteriaceae	0.2	0.1	0-0.7	0-0.4	0.663
k__Bacteria;p__Proteobacteria;c__Alphaproteobacteria;o__Rhizobiales;f__Rhizobiaceae	0.2	0	0-0.5	0-0.4	0.535
k__Bacteria;p__Proteobacteria;c__Alphaproteobacteria;o__Rhodobacterales;f__Rhodobacteraceae	0.3	0.2	0-1.1	0-0.8	0.688
k__Bacteria;p__Proteobacteria;c__Alphaproteobacteria;o__Rhodospirillales;f__Acetobacteraceae	0	0	0-0.3	0-0.1	0.888
k__Bacteria;p__Proteobacteria;c__Alphaproteobacteria;o__Rhodospirillales;f__Rhodospirillaceae	0	0	0-0.1	0-0.1	0.704
k__Bacteria;p__Proteobacteria;c__Alphaproteobacteria;o__Sphingomonadales;f__	0.1	0	0-0.3	0-0.1	0.562
k__Bacteria;p__Proteobacteria;c__Alphaproteobacteria;o__Sphingomonadales;f__Erythrobacteraceae	0.1	0.1	0-0.9	0-0.4	0.888
k__Bacteria;p__Proteobacteria;c__Alphaproteobacteria;o__Sphingomonadales;f__Sphingomonadaceae	0.2	0.1	0-1.2	0-0.9	0.888
k__Bacteria;p__Proteobacteria;c__Betaproteobacteria;o__Burkholderiales;Other	0	0	0-0.2	0-0.1	0.951
k__Bacteria;p__Proteobacteria;c__Betaproteobacteria;o__Burkholderiales;f__Alcaligenaceae	0.1	0	0-0.2	0-0.2	0.951
k__Bacteria;p__Proteobacteria;c__Betaproteobacteria;o__Burkholderiales;f__Burkholderiaceae	0.1	0	0-0.2	0-0.1	0.693
k__Bacteria;p__Proteobacteria;c__Betaproteobacteria;o__Burkholderiales;f__Comamonadaceae	0.3	0.1	0-1.1	0-1.1	0.663
k__Bacteria;p__Proteobacteria;c__Betaproteobacteria;o__Burkholderiales;f__Oxalobacteraceae	0.2	0.1	0-0.5	0-1.1	0.81
k__Bacteria;p__Proteobacteria;c__Betaproteobacteria;o__Neisseriales;f__Neisseriaceae	0.2	0	0-0.9	0-1.5	0.663
k__Bacteria;p__Proteobacteria;c__Betaproteobacteria;o__Rhodocyclales;f__Rhodocyclaceae	0	0	0-0.3	0-0.1	0.789
k__Bacteria;p__Proteobacteria;c__Deltaproteobacteria;o__Bdellovibrionales;f__Bacteriovoracaceae	0	0	0-0.1	0-0.1	0.888
k__Bacteria;p__Proteobacteria;c__Deltaproteobacteria;o__Desulfovibrionales;f__Desulfovibrionaceae	0.1	0	0-0.2	0-0.2	0.562
k__Bacteria;p__Proteobacteria;c__Deltaproteobacteria;o__GMD14H09;f__	0.1	0	0-0.2	0-0.1	0.519
k__Bacteria;p__Proteobacteria;c__Deltaproteobacteria;o__Myxococcales;f__	0.1	0.1	0-0.4	0-0.3	0.81
k__Bacteria;p__Proteobacteria;c__Epsilonproteobacteria;o__Campylobacterales;f__Campylobacteraceae	0.1	0.1	0-0.3	0-0.3	1
k__Bacteria;p__Proteobacteria;c__Gammaproteobacteria;Other;Other	0.5	0.4	0-1.1	0-0.9	0.923
k__Bacteria;p__Proteobacteria;c__Gammaproteobacteria;o__Alteromonadales;Other	0	0	0-0.1	0-0.1	0.663
k__Bacteria;p__Proteobacteria;c__Gammaproteobacteria;o__Alteromonadales;f__211ds20	0	0	0-0.3	0-0.3	0.951
k__Bacteria;p__Proteobacteria;c__Gammaproteobacteria;o__Alteromonadales;f__Alteromonadaceae	0.8	0.3	0-2.4	0-1.5	0.562
k__Bacteria;p__Proteobacteria;c__Gammaproteobacteria;o__Alteromonadales;f__HTCC2188	0	0	0-0.2	0-0.1	0.562
k__Bacteria;p__Proteobacteria;c__Gammaproteobacteria;o__Alteromonadales;f__OM60	0	0	0-0	0-0.1	0.789
k__Bacteria;p__Proteobacteria;c__Gammaproteobacteria;o__Alteromonadales;f__[Chromatiaceae]	0	0	0-0.3	0-0.2	0.908
k__Bacteria;p__Proteobacteria;c__Gammaproteobacteria;o__Cardiobacteriales;f__Cardiobacteriaceae	0	0	0-0.6	0-0.4	0.888
k__Bacteria;p__Proteobacteria;c__Gammaproteobacteria;o__Enterobacteriales;f__Enterobacteriaceae	0.3	0.1	0.1-0.5	0-0.7	0.552
k__Bacteria;p__Proteobacteria;c__Gammaproteobacteria;o__Oceanospirillales;f__Halomonadaceae	0	0	0-0.2	0-0	0.663
k__Bacteria;p__Proteobacteria;c__Gammaproteobacteria;o__Pasteurellales;f__Pasteurellaceae	27.3	39.1	0.7-53	0.5-56.8	0.951
k__Bacteria;p__Proteobacteria;c__Gammaproteobacteria;o__Pseudomonadales;f__Moraxellaceae	17.2	23.4	1.6-62.9	2.9-54.4	0.951
k__Bacteria;p__Proteobacteria;c__Gammaproteobacteria;o__Pseudomonadales;f__Pseudomonadaceae	0.9	0.4	0-2.4	0.1-1	0.663
k__Bacteria;p__Proteobacteria;c__Gammaproteobacteria;o__Thiotrichales;f__Piscirickettsiaceae	0.1	0	0-0.4	0-0.2	0.663
k__Bacteria;p__Proteobacteria;c__Gammaproteobacteria;o__Xanthomonadales;f__Sinobacteraceae	0	0.1	0-0.2	0-0.2	1
k__Bacteria;p__Proteobacteria;c__Gammaproteobacteria;o__Xanthomonadales;f__Xanthomonadaceae	0.8	0.4	0.1-2.3	0.1-1.1	0.663
k__Bacteria;p__Spirochaetes;c__Spirochaetes;o__Spirochaetales;f__Spirochaetaceae	0	0	0-0.2	0-0.2	0.854
k__Bacteria;p__Tenericutes;c__Mollicutes;o__Acholeplasmatales;f__Acholeplasmataceae	0	0	0-0.1	0-0	0.641
k__Bacteria;p__Tenericutes;c__Mollicutes;o__Anaeroplasmatales;f__Anaeroplasmataceae	0	0	0-0.1	0-0.1	0.693
k__Bacteria;p__Tenericutes;c__Mollicutes;o__Mycoplasmatales;f__Mycoplasmataceae	0.2	0.3	0-1.1	0-0.9	1
k__Bacteria;p__Tenericutes;c__Mollicutes;o__RF39;f__	0.2	0.1	0-0.9	0-0.4	0.693
k__Bacteria;p__Tenericutes;c__RF3;o__ML615J-28;f__	0	0.1	0-0.3	0-0.3	0.951
k__Bacteria;p__Verrucomicrobia;c__Opitutae;o__Opitutales;f__Opitutaceae	0	0	0-0.1	0-0.1	0.951
k__Bacteria;p__Verrucomicrobia;c__Verruco-5;o__WCHB1-41;f__RFP12	0.2	0.2	0-0.9	0-1	0.979
k__Bacteria;p__Verrucomicrobia;c__Verrucomicrobiae;o__Verrucomicrobiales;f__Verrucomicrobiaceae	0.2	0.2	0-0.6	0-0.5	0.789
k__Bacteria;p__Verrucomicrobia;c__[Spartobacteria];o__[Chthoniobacterales];f__[Chthoniobacteraceae]	0	0	0-0.1	0-0	0.562
k__Bacteria;p__[Thermi];c__Deinococci;o__Deinococcales;f__Trueperaceae	0	0	0-0.1	0-0.2	0.877
Genus
k__Bacteria;Other;Other;Other;Other;Other	0	0	0-0.5	0-0.3	1
k__Bacteria;p__Acidobacteria;c__Solibacteres;o__Solibacterales;f__;g__	0	0	0-0.1	0-0	0.965
k__Bacteria;p__Acidobacteria;c__[Chloracidobacteria];o__RB41;f__Ellin6075;g__	0.1	0	0-0.2	0-0.2	0.946
k__Bacteria;p__Actinobacteria;c__Acidimicrobiia;o__Acidimicrobiales;f__;g__	0.3	0.2	0-0.9	0-0.6	0.986
k__Bacteria;p__Actinobacteria;c__Acidimicrobiia;o__Acidimicrobiales;f__Microthrixaceae;g__	0	0	0-0.1	0-0.1	0.986
k__Bacteria;p__Actinobacteria;c__Actinobacteria;o__Actinomycetales;Other;Other	0.2	0.3	0.1-1.2	0-1.6	0.986
k__Bacteria;p__Actinobacteria;c__Actinobacteria;o__Actinomycetales;f__;g__	0.1	0	0-0.3	0-0.1	0.958
k__Bacteria;p__Actinobacteria;c__Actinobacteria;o__Actinomycetales;f__Actinomycetaceae;g__	0.1	0	0-0.2	0-0.1	0.977
k__Bacteria;p__Actinobacteria;c__Actinobacteria;o__Actinomycetales;f__Bogoriellaceae;g__Georgenia	0.1	0	0-0.5	0-0.2	0.883
k__Bacteria;p__Actinobacteria;c__Actinobacteria;o__Actinomycetales;f__Brevibacteriaceae;g__Brevibacterium	0.1	0.1	0-0.4	0-0.4	0.986
k__Bacteria;p__Actinobacteria;c__Actinobacteria;o__Actinomycetales;f__Cellulomonadaceae;Other	0.2	0.1	0-0.5	0-0.6	0.986
k__Bacteria;p__Actinobacteria;c__Actinobacteria;o__Actinomycetales;f__Cellulomonadaceae;g__Cellulomonas	0	0	0-0.5	0-0.2	0.986
k__Bacteria;p__Actinobacteria;c__Actinobacteria;o__Actinomycetales;f__Corynebacteriaceae;g__Corynebacterium	1	0.7	0-2.6	0.2-1.8	0.986
k__Bacteria;p__Actinobacteria;c__Actinobacteria;o__Actinomycetales;f__Dermabacteraceae;g__Brachybacterium	0.2	0.1	0-0.6	0-0.6	0.986
k__Bacteria;p__Actinobacteria;c__Actinobacteria;o__Actinomycetales;f__Dermacoccaceae;g__Dermacoccus	0	0	0-0.8	0-0.2	1
k__Bacteria;p__Actinobacteria;c__Actinobacteria;o__Actinomycetales;f__Dietziaceae;Other	0	0	0-0.1	0-0	0.979
k__Bacteria;p__Actinobacteria;c__Actinobacteria;o__Actinomycetales;f__Dietziaceae;g__Dietzia	0.2	0.2	0.1-0.7	0-0.4	0.946
k__Bacteria;p__Actinobacteria;c__Actinobacteria;o__Actinomycetales;f__Geodermatophilaceae;Other	0	0	0-0.1	0-0	0.986
k__Bacteria;p__Actinobacteria;c__Actinobacteria;o__Actinomycetales;f__Gordoniaceae;g__Gordonia	0	0	0-0.1	0-0.2	0.986
k__Bacteria;p__Actinobacteria;c__Actinobacteria;o__Actinomycetales;f__Intrasporangiaceae;Other	0.5	0.4	0.1-1.2	0-1.7	0.981
k__Bacteria;p__Actinobacteria;c__Actinobacteria;o__Actinomycetales;f__Intrasporangiaceae;g__	0.3	0.2	0-0.9	0-0.7	0.981
k__Bacteria;p__Actinobacteria;c__Actinobacteria;o__Actinomycetales;f__Microbacteriaceae;Other	0.2	0.2	0-0.7	0-0.9	0.986
k__Bacteria;p__Actinobacteria;c__Actinobacteria;o__Actinomycetales;f__Microbacteriaceae;g__	0.1	0.1	0-2.4	0-12.5	1
k__Bacteria;p__Actinobacteria;c__Actinobacteria;o__Actinomycetales;f__Microbacteriaceae;g__Leucobacter	0.1	0.1	0-0.3	0-0.3	0.986
k__Bacteria;p__Actinobacteria;c__Actinobacteria;o__Actinomycetales;f__Micrococcaceae;Other	0.3	0.2	0-0.7	0-0.8	0.986
k__Bacteria;p__Actinobacteria;c__Actinobacteria;o__Actinomycetales;f__Micrococcaceae;g__	0.2	0.2	0-0.6	0-0.7	0.986
k__Bacteria;p__Actinobacteria;c__Actinobacteria;o__Actinomycetales;f__Micrococcaceae;g__Arthrobacter	0.4	0.4	0-0.9	0-0.8	1
k__Bacteria;p__Actinobacteria;c__Actinobacteria;o__Actinomycetales;f__Micrococcaceae;g__Nesterenkonia	0	0	0-0.3	0-0.2	0.986
k__Bacteria;p__Actinobacteria;c__Actinobacteria;o__Actinomycetales;f__Nocardiaceae;g__Rhodococcus	0	0	0-0.3	0-0.1	0.986
k__Bacteria;p__Actinobacteria;c__Actinobacteria;o__Actinomycetales;f__Nocardioidaceae;g__	0.4	0.1	0-1.5	0-0.6	0.986
k__Bacteria;p__Actinobacteria;c__Actinobacteria;o__Actinomycetales;f__Promicromonosporaceae;g__Xylanimicrobium	0	0	0-0.4	0-0.2	0.986
k__Bacteria;p__Actinobacteria;c__Actinobacteria;o__Actinomycetales;f__Pseudonocardiaceae;Other	0	0	0-0.1	0-0.1	0.946
k__Bacteria;p__Actinobacteria;c__Actinobacteria;o__Actinomycetales;f__Pseudonocardiaceae;g__Pseudonocardia	0	0	0-0.1	0-0	1
k__Bacteria;p__Actinobacteria;c__Actinobacteria;o__Actinomycetales;f__Streptomycetaceae;g__Streptomyces	0	0	0-0	0-0.1	0.946
k__Bacteria;p__Actinobacteria;c__Actinobacteria;o__Actinomycetales;f__Yaniellaceae;g__Yaniella	0	0.1	0-0.4	0-0.2	0.986
k__Bacteria;p__Actinobacteria;c__Actinobacteria;o__Bifidobacteriales;f__Bifidobacteriaceae;g__Bifidobacterium	0	0	0-0.1	0-0	0.986
k__Bacteria;p__Actinobacteria;c__Coriobacteriia;o__Coriobacteriales;f__Coriobacteriaceae;g__	0	0.1	0-0.2	0-0.3	0.965
k__Bacteria;p__Actinobacteria;c__Coriobacteriia;o__Coriobacteriales;f__Coriobacteriaceae;g__Adlercreutzia	0	0	0-0.2	0-0.1	0.986
k__Bacteria;p__Actinobacteria;c__Nitriliruptoria;o__Euzebyales;f__Euzebyaceae;g__Euzebya	0	0	0-0.1	0-0	0.946
k__Bacteria;p__Actinobacteria;c__OPB41;o__;f__;g__	0	0	0-0.1	0-0	0.996
k__Bacteria;p__Actinobacteria;c__Rubrobacteria;o__Rubrobacterales;f__Rubrobacteraceae;g__Rubrobacter	0	0	0-0.1	0-0	0.986
k__Bacteria;p__Actinobacteria;c__Thermoleophilia;o__Gaiellales;f__AK1AB1_02E;g__	0	0	0-0.1	0-0.1	0.965
k__Bacteria;p__Actinobacteria;c__Thermoleophilia;o__Gaiellales;f__Gaiellaceae;g__	0	0	0-0.1	0-0.1	0.986
k__Bacteria;p__Actinobacteria;c__Thermoleophilia;o__Solirubrobacterales;Other;Other	0	0	0-0.2	0-0.2	1
k__Bacteria;p__Actinobacteria;c__Thermoleophilia;o__Solirubrobacterales;f__;g__	0.1	0.1	0-0.4	0-0.2	0.986
k__Bacteria;p__Actinobacteria;c__Thermoleophilia;o__Solirubrobacterales;f__Patulibacteraceae;g__	0	0	0-0.1	0-0.1	1
k__Bacteria;p__Actinobacteria;c__Thermoleophilia;o__Solirubrobacterales;f__Solirubrobacteraceae;g__	0	0	0-0	0-0.1	0.986
k__Bacteria;p__BRC1;c__PRR-11;o__;f__;g__	0	0	0-0.1	0-0	0.979
k__Bacteria;p__Bacteroidetes;Other;Other;Other;Other	0	0	0-0	0-0.1	1
k__Bacteria;p__Bacteroidetes;c__Bacteroidia;o__Bacteroidales;Other;Other	0	0	0-0.3	0-0.2	0.986
k__Bacteria;p__Bacteroidetes;c__Bacteroidia;o__Bacteroidales;f__;g__	0.7	1.2	0.1-4.1	0-3.4	0.986
k__Bacteria;p__Bacteroidetes;c__Bacteroidia;o__Bacteroidales;f__BS11;g__	0.1	0.3	0-0.6	0-0.6	0.946
k__Bacteria;p__Bacteroidetes;c__Bacteroidia;o__Bacteroidales;f__Bacteroidaceae;g__	0.4	0.5	0-1.3	0-1.2	0.986
k__Bacteria;p__Bacteroidetes;c__Bacteroidia;o__Bacteroidales;f__Bacteroidaceae;g__5-7N15	0.5	0.5	0-1.8	0-1.3	0.986
k__Bacteria;p__Bacteroidetes;c__Bacteroidia;o__Bacteroidales;f__Bacteroidaceae;g__Bacteroides	0	0.1	0-0.1	0-0.8	0.986
k__Bacteria;p__Bacteroidetes;c__Bacteroidia;o__Bacteroidales;f__Marinilabiaceae;g__	0	0	0-0.1	0-0	0.986
k__Bacteria;p__Bacteroidetes;c__Bacteroidia;o__Bacteroidales;f__Porphyromonadaceae;g__	0	0	0-0.4	0-0.2	0.986
k__Bacteria;p__Bacteroidetes;c__Bacteroidia;o__Bacteroidales;f__Porphyromonadaceae;g__Paludibacter	0	0.2	0-0.5	0-0.6	0.986
k__Bacteria;p__Bacteroidetes;c__Bacteroidia;o__Bacteroidales;f__Porphyromonadaceae;g__Parabacteroides	0	0	0-0	0-0.1	0.986
k__Bacteria;p__Bacteroidetes;c__Bacteroidia;o__Bacteroidales;f__Porphyromonadaceae;g__Porphyromonas	0	0	0-0.2	0-1.3	0.946
k__Bacteria;p__Bacteroidetes;c__Bacteroidia;o__Bacteroidales;f__Prevotellaceae;g__Prevotella	0	0	0-0.1	0-0.1	1
k__Bacteria;p__Bacteroidetes;c__Bacteroidia;o__Bacteroidales;f__RF16;g__	0	0.4	0-0.7	0-0.8	0.946
k__Bacteria;p__Bacteroidetes;c__Bacteroidia;o__Bacteroidales;f__Rikenellaceae;g__	0.4	0.5	0-1.8	0-1.3	0.986
k__Bacteria;p__Bacteroidetes;c__Bacteroidia;o__Bacteroidales;f__S24-7;g__	0.1	0.2	0-0.4	0-0.4	0.965
k__Bacteria;p__Bacteroidetes;c__Bacteroidia;o__Bacteroidales;f__SB-1;g__	0	0	0-0.2	0-0.1	1
k__Bacteria;p__Bacteroidetes;c__Bacteroidia;o__Bacteroidales;f__[Paraprevotellaceae];g__CF231	0.1	0.2	0-0.5	0-0.4	0.986
k__Bacteria;p__Bacteroidetes;c__Bacteroidia;o__Bacteroidales;f__[Paraprevotellaceae];g__[Prevotella]	0	0	0-0.2	0-0.3	0.977
k__Bacteria;p__Bacteroidetes;c__Bacteroidia;o__Bacteroidales;f__p-2534-18B5;g__	0	0.1	0-0.2	0-0.2	0.986
k__Bacteria;p__Bacteroidetes;c__Cytophagia;o__Cytophagales;f__Cyclobacteriaceae;g__	0.4	0.2	0-1	0-0.9	0.986
k__Bacteria;p__Bacteroidetes;c__Cytophagia;o__Cytophagales;f__Cytophagaceae;Other	0	0	0-0.1	0-0	0.883
k__Bacteria;p__Bacteroidetes;c__Cytophagia;o__Cytophagales;f__Cytophagaceae;g__	0	0	0-0.2	0-0.1	0.986
k__Bacteria;p__Bacteroidetes;c__Cytophagia;o__Cytophagales;f__Cytophagaceae;g__Adhaeribacter	0.1	0	0-0.4	0-0.2	0.883
k__Bacteria;p__Bacteroidetes;c__Cytophagia;o__Cytophagales;f__Cytophagaceae;g__Dyadobacter	0	0	0-0.1	0-0.3	0.986
k__Bacteria;p__Bacteroidetes;c__Cytophagia;o__Cytophagales;f__Cytophagaceae;g__Hymenobacter	0	0	0-0.4	0-0.3	1
k__Bacteria;p__Bacteroidetes;c__Cytophagia;o__Cytophagales;f__Cytophagaceae;g__Pontibacter	0.1	0	0-0.5	0-0.2	0.986
k__Bacteria;p__Bacteroidetes;c__Cytophagia;o__Cytophagales;f__Flammeovirgaceae;Other	0	0	0-0.1	0-0.1	0.986
k__Bacteria;p__Bacteroidetes;c__Cytophagia;o__Cytophagales;f__Flammeovirgaceae;g__	0	0	0-0.1	0-0	0.965
k__Bacteria;p__Bacteroidetes;c__Flavobacteriia;o__Flavobacteriales;f__Cryomorphaceae;Other	0	0	0-0.1	0-0	0.946
k__Bacteria;p__Bacteroidetes;c__Flavobacteriia;o__Flavobacteriales;f__Cryomorphaceae;g__	0	0	0-0.1	0-0	0.979
k__Bacteria;p__Bacteroidetes;c__Flavobacteriia;o__Flavobacteriales;f__Cryomorphaceae;g__Fluviicola	0	0	0-0.1	0-0.2	0.986
k__Bacteria;p__Bacteroidetes;c__Flavobacteriia;o__Flavobacteriales;f__Flavobacteriaceae;Other	0	0	0-0.2	0-0.1	0.986
k__Bacteria;p__Bacteroidetes;c__Flavobacteriia;o__Flavobacteriales;f__Flavobacteriaceae;g__	0.2	0.1	0-0.7	0-0.2	0.965
k__Bacteria;p__Bacteroidetes;c__Flavobacteriia;o__Flavobacteriales;f__Flavobacteriaceae;g__Aequorivita	0.1	0.1	0-0.4	0-0.3	0.986
k__Bacteria;p__Bacteroidetes;c__Flavobacteriia;o__Flavobacteriales;f__Flavobacteriaceae;g__Capnocytophaga	0	0	0-0.3	0-0.1	1
k__Bacteria;p__Bacteroidetes;c__Flavobacteriia;o__Flavobacteriales;f__Flavobacteriaceae;g__Flavobacterium	0	0	0-0.4	0-0.2	0.958
k__Bacteria;p__Bacteroidetes;c__Flavobacteriia;o__Flavobacteriales;f__Flavobacteriaceae;g__Gillisia	0.1	0.1	0-0.3	0-0.2	0.979
k__Bacteria;p__Bacteroidetes;c__Flavobacteriia;o__Flavobacteriales;f__[Weeksellaceae];Other	0	0	0-0.1	0-0.1	0.986
k__Bacteria;p__Bacteroidetes;c__Flavobacteriia;o__Flavobacteriales;f__[Weeksellaceae];g__	0.2	0.3	0-2.8	0.1-1.7	0.986
k__Bacteria;p__Bacteroidetes;c__Flavobacteriia;o__Flavobacteriales;f__[Weeksellaceae];g__Chryseobacterium	0.2	0.1	0-0.7	0-0.4	0.946
k__Bacteria;p__Bacteroidetes;c__Sphingobacteriia;o__Sphingobacteriales;f__;g__	0	0	0-0.1	0-0	0.883
k__Bacteria;p__Bacteroidetes;c__Sphingobacteriia;o__Sphingobacteriales;f__Sphingobacteriaceae;Other	0	0.1	0-0.3	0-0.1	0.986
k__Bacteria;p__Bacteroidetes;c__Sphingobacteriia;o__Sphingobacteriales;f__Sphingobacteriaceae;g__	0.2	0.2	0-1	0-0.5	0.986
k__Bacteria;p__Bacteroidetes;c__Sphingobacteriia;o__Sphingobacteriales;f__Sphingobacteriaceae;g__Pedobacter	0.1	0.1	0-0.7	0-0.4	0.986
k__Bacteria;p__Bacteroidetes;c__Sphingobacteriia;o__Sphingobacteriales;f__Sphingobacteriaceae;g__Sphingobacterium	0	0	0-0.2	0-0.1	0.996
k__Bacteria;p__Bacteroidetes;c__[Saprospirae];o__[Saprospirales];f__Chitinophagaceae;g__	2.3	7.6	0.3-3	0-26.5	0.965
k__Bacteria;p__Bacteroidetes;c__[Saprospirae];o__[Saprospirales];f__Chitinophagaceae;g__Flavisolibacter	0	0	0-0.3	0-0.2	0.97
k__Bacteria;p__Bacteroidetes;c__[Saprospirae];o__[Saprospirales];f__Saprospiraceae;g__	0.1	0	0-0.3	0-0.2	0.986
k__Bacteria;p__Chloroflexi;c__Anaerolineae;o__SBR1031;f__A4b;g__	0	0	0-0.2	0-0.1	0.986
k__Bacteria;p__Chloroflexi;c__Ellin6529;o__;f__;g__	0	0	0-0.1	0-0	0.986
k__Bacteria;p__Chloroflexi;c__Thermomicrobia;o__JG30-KF-CM45;f__;g__	0.2	0.2	0-0.7	0-0.7	0.986
k__Bacteria;p__Elusimicrobia;c__Elusimicrobia;o__Elusimicrobiales;f__Elusimicrobiaceae;Other	0	0	0-0.1	0-0.1	0.986
k__Bacteria;p__FBP;c__;o__;f__;g__	0	0	0-0.1	0-0	0.946
k__Bacteria;p__Fibrobacteres;c__Fibrobacteria;o__258ds10;f__;g__	0	0	0-0.1	0-0.1	0.986
k__Bacteria;p__Fibrobacteres;c__Fibrobacteria;o__Fibrobacterales;f__Fibrobacteraceae;g__Fibrobacter	0	0	0-0	0-0.1	0.986
k__Bacteria;p__Firmicutes;Other;Other;Other;Other	0	0	0-0	0-0.3	0.979
k__Bacteria;p__Firmicutes;c__Bacilli;Other;Other;Other	0	0	0-0.1	0-0.1	0.965
k__Bacteria;p__Firmicutes;c__Bacilli;o__Bacillales;Other;Other	0	0	0-0.3	0-0.1	0.986
k__Bacteria;p__Firmicutes;c__Bacilli;o__Bacillales;f__;g__	0.1	0	0-0.5	0-0.4	0.986
k__Bacteria;p__Firmicutes;c__Bacilli;o__Bacillales;f__Bacillaceae;Other	0	0	0-0	0-0.1	0.965
k__Bacteria;p__Firmicutes;c__Bacilli;o__Bacillales;f__Bacillaceae;g__Bacillus	0.2	0.2	0-0.7	0-0.4	0.986
k__Bacteria;p__Firmicutes;c__Bacilli;o__Bacillales;f__Paenibacillaceae;g__Paenibacillus	0	0	0-0.1	0-0.1	0.965
k__Bacteria;p__Firmicutes;c__Bacilli;o__Bacillales;f__Planococcaceae;Other	0.6	0.4	0-1.7	0-0.8	0.946
k__Bacteria;p__Firmicutes;c__Bacilli;o__Bacillales;f__Planococcaceae;g__Lysinibacillus	0	0.1	0-0.4	0-0.2	0.986
k__Bacteria;p__Firmicutes;c__Bacilli;o__Bacillales;f__Planococcaceae;g__Planomicrobium	0.7	0.3	0.1-1.2	0-0.7	0.946
k__Bacteria;p__Firmicutes;c__Bacilli;o__Bacillales;f__Planococcaceae;g__Solibacillus	0	0.1	0-0.5	0-0.5	0.977
k__Bacteria;p__Firmicutes;c__Bacilli;o__Bacillales;f__Staphylococcaceae;Other	0	0	0-0.2	0-0.2	0.986
k__Bacteria;p__Firmicutes;c__Bacilli;o__Bacillales;f__Staphylococcaceae;g__Jeotgalicoccus	0.1	0	0-0.5	0-0.3	0.965
k__Bacteria;p__Firmicutes;c__Bacilli;o__Bacillales;f__Staphylococcaceae;g__Salinicoccus	0	0	0-0.5	0-0	0.946
k__Bacteria;p__Firmicutes;c__Bacilli;o__Bacillales;f__Staphylococcaceae;g__Staphylococcus	0	0.1	0-0.2	0-0.3	0.946
k__Bacteria;p__Firmicutes;c__Bacilli;o__Lactobacillales;Other;Other	0	0	0-0.4	0-0.3	0.986
k__Bacteria;p__Firmicutes;c__Bacilli;o__Lactobacillales;f__Aerococcaceae;Other	0	0	0-0.2	0-0.1	0.986
k__Bacteria;p__Firmicutes;c__Bacilli;o__Lactobacillales;f__Aerococcaceae;g__	0.1	0	0-0.5	0-0.2	0.898
k__Bacteria;p__Firmicutes;c__Bacilli;o__Lactobacillales;f__Aerococcaceae;g__Aerococcus	0	0	0-0.2	0-0.1	0.986
k__Bacteria;p__Firmicutes;c__Bacilli;o__Lactobacillales;f__Aerococcaceae;g__Facklamia	0.2	0.1	0-0.6	0-0.4	0.946
k__Bacteria;p__Firmicutes;c__Bacilli;o__Lactobacillales;f__Carnobacteriaceae;Other	0.6	0.2	0-1.8	0-1.9	0.965
k__Bacteria;p__Firmicutes;c__Bacilli;o__Lactobacillales;f__Carnobacteriaceae;g__Desemzia	0	0	0-0.2	0-0.1	0.979
k__Bacteria;p__Firmicutes;c__Bacilli;o__Lactobacillales;f__Carnobacteriaceae;g__Trichococcus	0	0	0-0.3	0-0.2	1
k__Bacteria;p__Firmicutes;c__Bacilli;o__Lactobacillales;f__Lactobacillaceae;g__Lactobacillus	0.1	0	0-0.5	0-0.1	0.965
k__Bacteria;p__Firmicutes;c__Bacilli;o__Lactobacillales;f__Streptococcaceae;g__Lactococcus	0	0	0-0.1	0-0	0.946
k__Bacteria;p__Firmicutes;c__Bacilli;o__Lactobacillales;f__Streptococcaceae;g__Streptococcus	0.5	0.5	0-1.3	0-1.9	0.965
k__Bacteria;p__Firmicutes;c__Bacilli;o__Turicibacterales;f__Turicibacteraceae;g__Turicibacter	0.2	0	0-0.4	0-0.2	0.946
k__Bacteria;p__Firmicutes;c__Clostridia;o__Clostridiales;Other;Other	0.3	0.3	0-1.4	0-0.7	0.986
k__Bacteria;p__Firmicutes;c__Clostridia;o__Clostridiales;f__;g__	1	1	0.1-3.7	0-3.5	0.996
k__Bacteria;p__Firmicutes;c__Clostridia;o__Clostridiales;f__Christensenellaceae;g__	0	0.1	0-0.3	0-0.1	0.986
k__Bacteria;p__Firmicutes;c__Clostridia;o__Clostridiales;f__Clostridiaceae;Other	0.2	0.2	0-0.5	0-0.6	0.987
k__Bacteria;p__Firmicutes;c__Clostridia;o__Clostridiales;f__Clostridiaceae;g__	0.3	0.1	0-0.4	0-0.5	0.981
k__Bacteria;p__Firmicutes;c__Clostridia;o__Clostridiales;f__Clostridiaceae;g__Clostridium	0.1	0.1	0-0.4	0-0.2	0.986
k__Bacteria;p__Firmicutes;c__Clostridia;o__Clostridiales;f__Clostridiaceae;g__Proteiniclasticum	0.3	0.1	0-0.8	0-0.4	0.946
k__Bacteria;p__Firmicutes;c__Clostridia;o__Clostridiales;f__Lachnospiraceae;Other	0	0	0-0.3	0-0.1	0.986
k__Bacteria;p__Firmicutes;c__Clostridia;o__Clostridiales;f__Lachnospiraceae;g__	0.2	0.2	0-1.6	0-1.6	0.986
k__Bacteria;p__Firmicutes;c__Clostridia;o__Clostridiales;f__Lachnospiraceae;g__Butyrivibrio	0.1	0.1	0-0.5	0-0.4	1
k__Bacteria;p__Firmicutes;c__Clostridia;o__Clostridiales;f__Lachnospiraceae;g__Coprococcus	0	0	0-0.3	0-0.1	1
k__Bacteria;p__Firmicutes;c__Clostridia;o__Clostridiales;f__Lachnospiraceae;g__Dorea	0.1	0.1	0-0.4	0-0.3	0.946
k__Bacteria;p__Firmicutes;c__Clostridia;o__Clostridiales;f__Peptococcaceae;g__rc4-4	0.1	0	0-0.1	0-0.1	0.981
k__Bacteria;p__Firmicutes;c__Clostridia;o__Clostridiales;f__Peptostreptococcaceae;g__	0.4	0.4	0.1-0.9	0.1-1	1
k__Bacteria;p__Firmicutes;c__Clostridia;o__Clostridiales;f__Ruminococcaceae;Other	0	0.1	0-0.3	0-0.4	0.986
k__Bacteria;p__Firmicutes;c__Clostridia;o__Clostridiales;f__Ruminococcaceae;g__	4.6	4.5	0.3-16.2	0.2-13.1	0.986
k__Bacteria;p__Firmicutes;c__Clostridia;o__Clostridiales;f__Ruminococcaceae;g__Faecalibacterium	0	0	0-0.2	0-0	0.986
k__Bacteria;p__Firmicutes;c__Clostridia;o__Clostridiales;f__Ruminococcaceae;g__Oscillospira	0.2	0.2	0-1	0-0.8	1
k__Bacteria;p__Firmicutes;c__Clostridia;o__Clostridiales;f__Ruminococcaceae;g__Ruminococcus	0.2	0.2	0-1.3	0-0.5	0.986
k__Bacteria;p__Firmicutes;c__Clostridia;o__Clostridiales;f__Veillonellaceae;g__Phascolarctobacterium	0	0.1	0-0.3	0-0.2	0.986
k__Bacteria;p__Firmicutes;c__Clostridia;o__Clostridiales;f__[Mogibacteriaceae];g__	0.3	0.2	0-1.2	0-0.4	0.986
k__Bacteria;p__Firmicutes;c__Clostridia;o__Clostridiales;f__[Mogibacteriaceae];g__Mogibacterium	0.1	0.1	0-0.4	0-0.3	0.996
k__Bacteria;p__Firmicutes;c__Clostridia;o__Clostridiales;f__[Tissierellaceae];g__	0	0	0-0.2	0-0	0.883
k__Bacteria;p__Firmicutes;c__Erysipelotrichi;o__Erysipelotrichales;f__Erysipelotrichaceae;Other	0.1	0	0-0.4	0-0.3	0.986
k__Bacteria;p__Firmicutes;c__Erysipelotrichi;o__Erysipelotrichales;f__Erysipelotrichaceae;g__	0	0.1	0-0.2	0-0.2	0.986
k__Bacteria;p__Firmicutes;c__Erysipelotrichi;o__Erysipelotrichales;f__Erysipelotrichaceae;g__Bulleidia	0	0	0-0.2	0-0.1	0.965
k__Bacteria;p__Firmicutes;c__Erysipelotrichi;o__Erysipelotrichales;f__Erysipelotrichaceae;g__Catenibacterium	0	0	0-0.1	0-0.1	0.986
k__Bacteria;p__Firmicutes;c__Erysipelotrichi;o__Erysipelotrichales;f__Erysipelotrichaceae;g__Coprobacillus	0	0.1	0-0.1	0-0.2	0.946
k__Bacteria;p__Firmicutes;c__Erysipelotrichi;o__Erysipelotrichales;f__Erysipelotrichaceae;g__RFN20	0	0	0-0.2	0-0.1	0.986
k__Bacteria;p__Firmicutes;c__Erysipelotrichi;o__Erysipelotrichales;f__Erysipelotrichaceae;g__[Eubacterium]	0	0.1	0-0.2	0-0.2	0.965
k__Bacteria;p__Fusobacteria;c__Fusobacteriia;o__Fusobacteriales;f__Fusobacteriaceae;g__Fusobacterium	0	0.1	0-24	0-52.7	0.977
k__Bacteria;p__GN02;c__BD1-5;o__;f__;g__	0.1	0.1	0-0.6	0-2.1	0.986
k__Bacteria;p__Gemmatimonadetes;c__Gemm-1;o__;f__;g__	0	0	0-0.1	0-0	0.986
k__Bacteria;p__Gemmatimonadetes;c__Gemm-3;o__;f__;g__	0	0	0-0.3	0-0.1	0.986
k__Bacteria;p__Gemmatimonadetes;c__Gemmatimonadetes;Other;Other;Other	0	0	0-0.2	0-0	0.883
k__Bacteria;p__Gemmatimonadetes;c__Gemmatimonadetes;o__;f__;g__	0	0	0-0.1	0-0.1	0.946
k__Bacteria;p__Gemmatimonadetes;c__Gemmatimonadetes;o__Gemmatimonadales;f__Ellin5301;g__	0	0	0-0	0-0	0.986
k__Bacteria;p__Lentisphaerae;c__[Lentisphaeria];o__Victivallales;f__Victivallaceae;g__	0.1	0.1	0-0.5	0-0.3	0.981
k__Bacteria;p__Planctomycetes;c__Planctomycetia;o__Gemmatales;f__Isosphaeraceae;g__	0	0	0-0.1	0-0	0.883
k__Bacteria;p__Planctomycetes;c__Planctomycetia;o__Pirellulales;f__Pirellulaceae;g__	0.1	0.1	0-0.3	0-0.2	1
k__Bacteria;p__Proteobacteria;Other;Other;Other;Other	0	0	0-0.1	0-0	0.986
k__Bacteria;p__Proteobacteria;c__Alphaproteobacteria;Other;Other;Other	0	0	0-0.1	0-0	0.987
k__Bacteria;p__Proteobacteria;c__Alphaproteobacteria;o__;f__;g__	0	0	0-0.1	0-0.1	0.986
k__Bacteria;p__Proteobacteria;c__Alphaproteobacteria;o__BD7-3;f__;g__	0	0	0-0.1	0-0.1	0.946
k__Bacteria;p__Proteobacteria;c__Alphaproteobacteria;o__Caulobacterales;f__Caulobacteraceae;g__	0	0	0-0.1	0-0.1	0.986
k__Bacteria;p__Proteobacteria;c__Alphaproteobacteria;o__Caulobacterales;f__Caulobacteraceae;g__Asticcacaulis	0	0	0-0.1	0-0	0.883
k__Bacteria;p__Proteobacteria;c__Alphaproteobacteria;o__Caulobacterales;f__Caulobacteraceae;g__Brevundimonas	0.1	0	0-0.3	0-0.2	0.946
k__Bacteria;p__Proteobacteria;c__Alphaproteobacteria;o__Caulobacterales;f__Caulobacteraceae;g__Mycoplana	0	0	0-0.3	0-0.1	0.996
k__Bacteria;p__Proteobacteria;c__Alphaproteobacteria;o__Ellin329;f__;g__	0	0	0-0.1	0-0	0.965
k__Bacteria;p__Proteobacteria;c__Alphaproteobacteria;o__RF32;f__;g__	0	0.1	0-0.3	0-0.1	0.986
k__Bacteria;p__Proteobacteria;c__Alphaproteobacteria;o__Rhizobiales;Other;Other	0	0	0-0	0-0	0.981
k__Bacteria;p__Proteobacteria;c__Alphaproteobacteria;o__Rhizobiales;f__;g__	0	0	0-0.1	0-0.1	0.965
k__Bacteria;p__Proteobacteria;c__Alphaproteobacteria;o__Rhizobiales;f__Aurantimonadaceae;g__	0	0	0-0	0-0.1	0.986
k__Bacteria;p__Proteobacteria;c__Alphaproteobacteria;o__Rhizobiales;f__Bradyrhizobiaceae;g__	0	0	0-0	0-0.1	0.986
k__Bacteria;p__Proteobacteria;c__Alphaproteobacteria;o__Rhizobiales;f__Bradyrhizobiaceae;g__Balneimonas	0	0	0-0.1	0-0.1	1
k__Bacteria;p__Proteobacteria;c__Alphaproteobacteria;o__Rhizobiales;f__Hyphomicrobiaceae;g__Devosia	0.3	0.1	0-1	0-0.7	0.979
k__Bacteria;p__Proteobacteria;c__Alphaproteobacteria;o__Rhizobiales;f__Methylobacteriaceae;g__Methylobacterium	0	0	0-0.3	0-0.1	0.986
k__Bacteria;p__Proteobacteria;c__Alphaproteobacteria;o__Rhizobiales;f__Phyllobacteriaceae;g__	0.1	0	0-0.1	0-0.2	0.946
k__Bacteria;p__Proteobacteria;c__Alphaproteobacteria;o__Rhizobiales;f__Rhizobiaceae;g__Agrobacterium	0.1	0	0-0.5	0-0.3	0.946
k__Bacteria;p__Proteobacteria;c__Alphaproteobacteria;o__Rhodobacterales;f__Rhodobacteraceae;Other	0	0	0-0.3	0-0.1	0.986
k__Bacteria;p__Proteobacteria;c__Alphaproteobacteria;o__Rhodobacterales;f__Rhodobacteraceae;g__	0.1	0	0-0.1	0-0.1	0.946
k__Bacteria;p__Proteobacteria;c__Alphaproteobacteria;o__Rhodobacterales;f__Rhodobacteraceae;g__Paracoccus	0.2	0.1	0-0.8	0-0.5	0.965
k__Bacteria;p__Proteobacteria;c__Alphaproteobacteria;o__Rhodospirillales;f__Acetobacteraceae;Other	0	0	0-0.1	0-0	0.946
k__Bacteria;p__Proteobacteria;c__Alphaproteobacteria;o__Rhodospirillales;f__Acetobacteraceae;g__	0	0	0-0.3	0-0.1	1
k__Bacteria;p__Proteobacteria;c__Alphaproteobacteria;o__Rhodospirillales;f__Rhodospirillaceae;g__	0	0	0-0.1	0-0.1	1
k__Bacteria;p__Proteobacteria;c__Alphaproteobacteria;o__Rhodospirillales;f__Rhodospirillaceae;g__Skermanella	0	0	0-0.1	0-0.1	0.986
k__Bacteria;p__Proteobacteria;c__Alphaproteobacteria;o__Sphingomonadales;f__;g__	0.1	0	0-0.3	0-0.1	0.965
k__Bacteria;p__Proteobacteria;c__Alphaproteobacteria;o__Sphingomonadales;f__Erythrobacteraceae;g__	0.1	0.1	0-0.7	0-0.3	0.986
k__Bacteria;p__Proteobacteria;c__Alphaproteobacteria;o__Sphingomonadales;f__Sphingomonadaceae;Other	0	0	0-0.1	0-0.2	0.986
k__Bacteria;p__Proteobacteria;c__Alphaproteobacteria;o__Sphingomonadales;f__Sphingomonadaceae;g__	0	0	0-0.3	0-0.2	1
k__Bacteria;p__Proteobacteria;c__Alphaproteobacteria;o__Sphingomonadales;f__Sphingomonadaceae;g__Sphingomonas	0.1	0.1	0-0.4	0-0.3	0.987
k__Bacteria;p__Proteobacteria;c__Alphaproteobacteria;o__Sphingomonadales;f__Sphingomonadaceae;g__Sphingopyxis	0.1	0	0-0.2	0-0.2	0.986
k__Bacteria;p__Proteobacteria;c__Betaproteobacteria;o__Burkholderiales;Other;Other	0	0	0-0.2	0-0.1	0.986
k__Bacteria;p__Proteobacteria;c__Betaproteobacteria;o__Burkholderiales;f__Alcaligenaceae;Other	0	0	0-0.2	0-0.1	0.986
k__Bacteria;p__Proteobacteria;c__Betaproteobacteria;o__Burkholderiales;f__Alcaligenaceae;g__	0	0	0-0.2	0-0.1	0.987
k__Bacteria;p__Proteobacteria;c__Betaproteobacteria;o__Burkholderiales;f__Alcaligenaceae;g__Sutterella	0	0	0-0.1	0-0.2	0.981
k__Bacteria;p__Proteobacteria;c__Betaproteobacteria;o__Burkholderiales;f__Burkholderiaceae;g__Lautropia	0.1	0	0-0.2	0-0.1	0.965
k__Bacteria;p__Proteobacteria;c__Betaproteobacteria;o__Burkholderiales;f__Comamonadaceae;Other	0.1	0	0-0.6	0-0.5	0.986
k__Bacteria;p__Proteobacteria;c__Betaproteobacteria;o__Burkholderiales;f__Comamonadaceae;g__	0.1	0	0-0.8	0-0.5	0.965
k__Bacteria;p__Proteobacteria;c__Betaproteobacteria;o__Burkholderiales;f__Comamonadaceae;g__Comamonas	0	0	0-0.2	0-0.2	0.946
k__Bacteria;p__Proteobacteria;c__Betaproteobacteria;o__Burkholderiales;f__Oxalobacteraceae;Other	0	0	0-0.1	0-0.6	1
k__Bacteria;p__Proteobacteria;c__Betaproteobacteria;o__Burkholderiales;f__Oxalobacteraceae;g__	0.1	0.1	0-0.4	0-0.5	0.986
k__Bacteria;p__Proteobacteria;c__Betaproteobacteria;o__Neisseriales;f__Neisseriaceae;Other	0	0	0-0.4	0-0.6	0.986
k__Bacteria;p__Proteobacteria;c__Betaproteobacteria;o__Neisseriales;f__Neisseriaceae;g__	0	0	0-0.6	0-0.6	0.996
k__Bacteria;p__Proteobacteria;c__Betaproteobacteria;o__Neisseriales;f__Neisseriaceae;g__Kingella	0	0	0-0.4	0-0.4	0.987
k__Bacteria;p__Proteobacteria;c__Deltaproteobacteria;o__Bdellovibrionales;f__Bacteriovoracaceae;g__	0	0	0-0.1	0-0.1	0.986
k__Bacteria;p__Proteobacteria;c__Deltaproteobacteria;o__Desulfovibrionales;f__Desulfovibrionaceae;g__Desulfovibrio	0.1	0	0-0.2	0-0.2	0.979
k__Bacteria;p__Proteobacteria;c__Deltaproteobacteria;o__GMD14H09;f__;g__	0.1	0	0-0.2	0-0.1	0.883
k__Bacteria;p__Proteobacteria;c__Deltaproteobacteria;o__Myxococcales;f__;g__	0.1	0.1	0-0.4	0-0.3	0.986
k__Bacteria;p__Proteobacteria;c__Epsilonproteobacteria;o__Campylobacterales;f__Campylobacteraceae;g__Arcobacter	0	0	0-0.1	0-0	0.986
k__Bacteria;p__Proteobacteria;c__Epsilonproteobacteria;o__Campylobacterales;f__Campylobacteraceae;g__Campylobacter	0	0.1	0-0.2	0-0.3	0.986
k__Bacteria;p__Proteobacteria;c__Gammaproteobacteria;Other;Other;Other	0.5	0.4	0-1.1	0-0.9	0.986
k__Bacteria;p__Proteobacteria;c__Gammaproteobacteria;o__Alteromonadales;Other;Other	0	0	0-0.1	0-0.1	0.946
k__Bacteria;p__Proteobacteria;c__Gammaproteobacteria;o__Alteromonadales;f__211ds20;g__	0	0	0-0.3	0-0.3	0.986
k__Bacteria;p__Proteobacteria;c__Gammaproteobacteria;o__Alteromonadales;f__Alteromonadaceae;Other	0	0	0-0.2	0-0.2	0.965
k__Bacteria;p__Proteobacteria;c__Gammaproteobacteria;o__Alteromonadales;f__Alteromonadaceae;g__	0.4	0.1	0-1.2	0-0.6	0.883
k__Bacteria;p__Proteobacteria;c__Gammaproteobacteria;o__Alteromonadales;f__Alteromonadaceae;g__Cellvibrio	0.3	0.2	0-1.2	0-0.7	0.979
k__Bacteria;p__Proteobacteria;c__Gammaproteobacteria;o__Alteromonadales;f__HTCC2188;g__HTCC	0	0	0-0.2	0-0.1	0.965
k__Bacteria;p__Proteobacteria;c__Gammaproteobacteria;o__Alteromonadales;f__[Chromatiaceae];g__	0	0	0-0.3	0-0.2	0.986
k__Bacteria;p__Proteobacteria;c__Gammaproteobacteria;o__Cardiobacteriales;f__Cardiobacteriaceae;Other	0	0	0-0.5	0-0.4	0.986
k__Bacteria;p__Proteobacteria;c__Gammaproteobacteria;o__Enterobacteriales;f__Enterobacteriaceae;Other	0.2	0.1	0-0.5	0-0.6	0.965
k__Bacteria;p__Proteobacteria;c__Gammaproteobacteria;o__Enterobacteriales;f__Enterobacteriaceae;g__	0	0	0-0.2	0-0.1	0.986
k__Bacteria;p__Proteobacteria;c__Gammaproteobacteria;o__Oceanospirillales;f__Halomonadaceae;g__Halomonas	0	0	0-0.2	0-0	0.986
k__Bacteria;p__Proteobacteria;c__Gammaproteobacteria;o__Pasteurellales;f__Pasteurellaceae;Other	30.3	16.3	0.6-45.4	0.2-46.1	0.965
k__Bacteria;p__Proteobacteria;c__Gammaproteobacteria;o__Pasteurellales;f__Pasteurellaceae;g__Aggregatibacter	5.3	7.5	0.1-11.2	0.3-11.7	0.986
k__Bacteria;p__Proteobacteria;c__Gammaproteobacteria;o__Pasteurellales;f__Pasteurellaceae;g__Haemophilus	0.2	0.2	0-1.4	0-1.2	0.986
k__Bacteria;p__Proteobacteria;c__Gammaproteobacteria;o__Pseudomonadales;f__Moraxellaceae;Other	11.8	12.9	0.3-44.6	1.2-38.6	0.986
k__Bacteria;p__Proteobacteria;c__Gammaproteobacteria;o__Pseudomonadales;f__Moraxellaceae;g__	4.4	3.1	0-17.6	0-14.3	0.986
k__Bacteria;p__Proteobacteria;c__Gammaproteobacteria;o__Pseudomonadales;f__Moraxellaceae;g__Acinetobacter	1	0.8	0.3-2.9	0.1-1.6	0.979
k__Bacteria;p__Proteobacteria;c__Gammaproteobacteria;o__Pseudomonadales;f__Moraxellaceae;g__Enhydrobacter	0	0.1	0-0.3	0-1.3	0.981
k__Bacteria;p__Proteobacteria;c__Gammaproteobacteria;o__Pseudomonadales;f__Moraxellaceae;g__Moraxella	0.4	1.1	0-3.2	0.3-2.1	0.965
k__Bacteria;p__Proteobacteria;c__Gammaproteobacteria;o__Pseudomonadales;f__Moraxellaceae;g__Psychrobacter	0	0	0-0.1	0-0.2	0.986
k__Bacteria;p__Proteobacteria;c__Gammaproteobacteria;o__Pseudomonadales;f__Pseudomonadaceae;Other	0.2	0.1	0-0.9	0-0.4	0.986
k__Bacteria;p__Proteobacteria;c__Gammaproteobacteria;o__Pseudomonadales;f__Pseudomonadaceae;g__	0	0	0-0.2	0-0.1	0.986
k__Bacteria;p__Proteobacteria;c__Gammaproteobacteria;o__Pseudomonadales;f__Pseudomonadaceae;g__Pseudomonas	0.4	0.3	0-1.4	0.1-0.6	0.986
k__Bacteria;p__Proteobacteria;c__Gammaproteobacteria;o__Thiotrichales;f__Piscirickettsiaceae;g__	0	0	0-0.3	0-0.2	0.986
k__Bacteria;p__Proteobacteria;c__Gammaproteobacteria;o__Thiotrichales;f__Piscirickettsiaceae;g__Methylophaga	0	0	0-0.1	0-0	0.946
k__Bacteria;p__Proteobacteria;c__Gammaproteobacteria;o__Xanthomonadales;f__Sinobacteraceae;g__	0	0.1	0-0.2	0-0.1	0.986
k__Bacteria;p__Proteobacteria;c__Gammaproteobacteria;o__Xanthomonadales;f__Xanthomonadaceae;Other	0.2	0.2	0-0.7	0-0.4	0.979
k__Bacteria;p__Proteobacteria;c__Gammaproteobacteria;o__Xanthomonadales;f__Xanthomonadaceae;g__	0.1	0.1	0-0.7	0-0.3	0.986
k__Bacteria;p__Proteobacteria;c__Gammaproteobacteria;o__Xanthomonadales;f__Xanthomonadaceae;g__Dokdonella	0	0	0-0.2	0-0.1	0.986
k__Bacteria;p__Proteobacteria;c__Gammaproteobacteria;o__Xanthomonadales;f__Xanthomonadaceae;g__Luteimonas	0.1	0.1	0-0.8	0-0.4	0.987
k__Bacteria;p__Proteobacteria;c__Gammaproteobacteria;o__Xanthomonadales;f__Xanthomonadaceae;g__Lysobacter	0.1	0	0-0.3	0-0.1	0.883
k__Bacteria;p__Proteobacteria;c__Gammaproteobacteria;o__Xanthomonadales;f__Xanthomonadaceae;g__Stenotrophomonas	0.1	0	0-0.4	0-0.2	0.965
k__Bacteria;p__Spirochaetes;c__Spirochaetes;o__Spirochaetales;f__Spirochaetaceae;g__Treponema	0	0	0-0.2	0-0.2	0.977
k__Bacteria;p__Tenericutes;c__Mollicutes;o__Acholeplasmatales;f__Acholeplasmataceae;g__Acholeplasma	0	0	0-0.1	0-0	0.979
k__Bacteria;p__Tenericutes;c__Mollicutes;o__Mycoplasmatales;f__Mycoplasmataceae;g__Mycoplasma	0.3	0.1	0-0.8	0-0.9	0.986
k__Bacteria;p__Tenericutes;c__Mollicutes;o__RF39;f__;g__	0.2	0.1	0-0.9	0-0.4	0.986
k__Bacteria;p__Tenericutes;c__RF3;o__ML615J-28;f__;g__	0	0.1	0-0.3	0-0.3	0.979
k__Bacteria;p__Verrucomicrobia;c__Opitutae;o__Opitutales;f__Opitutaceae;g__Opitutus	0	0	0-0.1	0-0	0.986
k__Bacteria;p__Verrucomicrobia;c__Verruco-5;o__WCHB1-41;f__RFP12;g__	0.1	0.2	0-0.9	0-1	0.986
k__Bacteria;p__Verrucomicrobia;c__Verrucomicrobiae;o__Verrucomicrobiales;f__Verrucomicrobiaceae;g__Akkermansia	0.1	0.1	0-0.4	0-0.4	0.987
k__Bacteria;p__Verrucomicrobia;c__Verrucomicrobiae;o__Verrucomicrobiales;f__Verrucomicrobiaceae;g__Luteolibacter	0	0	0-0.2	0-0.1	0.986
k__Bacteria;p__Verrucomicrobia;c__Verrucomicrobiae;o__Verrucomicrobiales;f__Verrucomicrobiaceae;g__Verrucomicrobium	0	0	0-0.2	0-0.1	0.986
k__Bacteria;p__Verrucomicrobia;c__[Spartobacteria];o__[Chthoniobacterales];f__[Chthoniobacteraceae];g__	0	0	0-0.1	0-0	1
k__Bacteria;p__[Thermi];c__Deinococci;o__Deinococcales;f__Trueperaceae;g__B-42	0	0	0-0.1	0-0.2	0.986
